# Supplementary material for: SMARC-B1 deficient sinonasal carcinoma metastasis to the brain with next generation sequencing data: a case report of perineural invasion progressing to leptomeningeal invasion
Source: BMC Cancer. 2019 Aug 22;19:827. doi: 10.1186/s12885-019-6043-0 (PMC6704572; doi:10.1186/s12885-019-6043-0)
Supplement: Supplementary file 2 — Quantitative Gene Expression differences between samples. (XLSX 10 kb) [file 12885_2019_6043_MOESM2_ESM.xlsx]

## Sheet: Sheet1
Gene	logFC (brain/head)
ABL1	-0.126705
ARID1B	0.770445
ARRB1	0.83109
AURKB	0.713689
BCL2	-0.557543
BCL2L11	0.464532
BCR	0.860801
BOC	-0.924097
BRCA2	0.64686
BTRC	0.81869
CCND1	0.065726
CCND2	0.273927
CDON	-0.104802
CSNK1A1	0.070597
CSNK1E	NA
CSNK1G1	-0.137634
CSNK1G2	-0.049027
CTNNB1	0.143757
CUL3	0.055584
DDR2	-1.11529
ERBB3	-1.42906
ETS1	-0.759522
ETV5	0.349357
EVC	-0.330423
EVC2	-0.486918
FGFR2	0.200671
FLG	-0.201528
GATA4	NA
GLI2	-1.20034
GLI3	-1.09212
GNAS	0.202201
GPR161	-0.402864
GRK2	-0.333492
GRK3	-0.089796
GRM3	NA
GSK3B	0.09582
HLA-A	-1.44794
HLA-C	-1.40819
IDH2	0.062049
IKBKE	NA
JAK3	-0.957271
KIF7	-0.427756
KRAS	0.137846
MAF	-1.33281
MGA	-0.151541
MIK67	-0.1303
MSH3	0.05401
MYC	0.348334
NCOR1	-0.429484
NOTCH2	-0.951099
NTRK3	-0.859644
PAX3	NA
PHOX2B	NA
PIK3CG	-1.27341
PTCH1	0.651624
RB1	0.936215
RET	-0.501857
ROS1	NA
RSF1	0.042105
RXRA	-0.827265
SETBP1	-0.852611
SETD2	-0.256774
SLC26A3	NA
SLIT2	-0.221608
SLX4	-0.362123
SMARCB1	-0.330512
SMURF1	0.278653
SMURF2	-0.335557
SPEN	0.147868
SPOP	-0.016481
SUFU	-0.383365
TP53	0.324055
TSC2	-0.025834
ZFHX3	-0.306239
